# Supplementary material for: Assessment of Popcorn’s Bioactive Status in Response to Popping
Source: Molecules. 2024 Feb 9;29(4):807. doi: 10.3390/molecules29040807 (PMC10891987; doi:10.3390/molecules29040807)
Supplement: Supplementary file 1 [file molecules-29-00807-s001.zip]

Archive with 1 entries (1 files):
- molecules-2819060-supplementary.pdf
